# Supplementary material for: Epigenetic Signatures of Frailty: A Systematic Review, Meta-Analysis, and Network Analysis of the Chemical Exposome
Source: Int J Mol Sci. 2026 Jul 3;27(13):5986. doi: 10.3390/ijms27135986 (PMC13361453; doi:10.3390/ijms27135986)
Supplement: Supplementary file 1 [file ijms-27-05986-s001.zip]

Archive with 6 entries (6 files):
- Figure S1.jpg
- Figure S2.jpg
- Table S2. Detailed search strategies used in each database.xlsx
- Table S3. List of studies included and data related to their sample size, year of publication, number of cases of Frailty, and number of cohorts. .xlsx
- Table S4.xlsx
- Table_S1_PRISMA_2020_checklist.pdf
