# Supplementary material for: Epigenetic Signatures of Frailty: A Systematic Review, Meta-Analysis, and Network Analysis of the Chemical Exposome
Source: Int J Mol Sci. 2026 Jul 3;27(13):5986. doi: 10.3390/ijms27135986 (PMC13361453; doi:10.3390/ijms27135986)
Supplement: Supplementary file 1 [file ijms-27-05986-s001.zip › Table S2. Detailed search strategies used in each database.xlsx]

## Sheet: Supplementary Table 2S.
Database	Search strategy (query)	Date of search	Limits / Filters applied	Records retrieved
PubMed	("Frailty"[MeSH Terms]) AND "Epigenomics"[MeSH Terms]	15 Dec 2025 12 May 2026 (update)	Aged: 65+ years and 80 and over	6
CINAHL (via EBSCO)	frailty AND epigenomics	15 Dec 2025 12 May 2026 (update)	English language Age: 65+ years and 80 and over	6
Google Scholar	Frailty AND "DNA Methylation"	15 Dec 2025 12 May 2026 (update)	Date range: 2009–2025	19
Web of Science	Frailty AND "DNA Methylation"	15 Dec 2025 12 May 2026 (update)	Document Types: Article Languages: English Date range: 2009–2025	94
Supplementary Table S2. Detailed search strategies used in each database
The initial comprehensive search was performed on 15 December 2025 and an update was conducted on 12 May 2026. Full search strategies were adapted to the specific syntax and indexing of each database. The total number of records identified across all databases before duplicate removal is presented in the PRISMA 2020 flow diagram (Figure 1).
