# Supplementary material for: Epigenetic Signatures of Frailty: A Systematic Review, Meta-Analysis, and Network Analysis of the Chemical Exposome
Source: Int J Mol Sci. 2026 Jul 3;27(13):5986. doi: 10.3390/ijms27135986 (PMC13361453; doi:10.3390/ijms27135986)
Supplement: Supplementary file 1 [file ijms-27-05986-s001.zip › Table S3. List of studies included and data related to their sample size, year of publication, number of cases of Frailty, and number of cohorts. .xlsx]

## Sheet: Hoja2
author	year	authoryear	cases	total	studesg	name of cohort	size	samplesize
YanZhang	2018	YanZhang 2018	318	2321	0	Germany, Southwest (ESTHER)	0	>1000
CatharineRGale	2018	CatharineRGale 2018	62	791	5	Edimburg, Scotland (LBC1936)	1	<1000
XiangweiLi	2021	XiangweiLi 2021	533	3291	0	Germany (ESTHER,KORA-Age)	0	>1000
XuGao	2017	XuGao 2017	100	978	0	Saarland, Germany (ESTHER)	1	<1000
JCollerton	2014	JCollerton 2014	70	321	1	Newcastle, United Kingdom (North-East England 1921)	1	<1000
MJiang	2025	MJiang 2025	6472	21654	2	23 China provinces (CLHLS)	0	>1000
ShivamChadha	2023	ShivamChadha 2023	28	56	3	Manitoba, Canada (WARMHearts)	1	<1000
Mak	2024	Mak 2024	104	915	4	Sweden/Denmark (SATSA/LSADT)	1	<1000
Table S3. List of studies included and data related to their sample size, year of publication, number of cases of Frailty, and number of cohorts.
