# Supplementary material for: Epigenetic Signatures of Frailty: A Systematic Review, Meta-Analysis, and Network Analysis of the Chemical Exposome
Source: Int J Mol Sci. 2026 Jul 3;27(13):5986. doi: 10.3390/ijms27135986 (PMC13361453; doi:10.3390/ijms27135986)
Supplement: Supplementary file 1 [file ijms-27-05986-s001.zip › Table S4.xlsx]

## Sheet: cpg_fragilidad_lista_completa
Table S4. Complete list of CpG sites and genes from each cohort and data related to the genes associated with every CpG site, author, average beta, direction and overlap CpG sites.
CpG	Gene	N_studies	Author	average_beta	Direction	P_value	overlap
cg01101459	NA	1	Mak 2024	0.01	Hypermethylation	5.7e-09	No
cg07248377	MGRN1	1	Mak 2024	0.01	Hypermethylation	1.4e-08	No
cg16824319	LOC646627	1	Mak 2024	0.006	Hypermethylation	3.3e-08	No
cg03963853	MGRN1	1	Mak 2024	0.007	Hypermethylation	4.4e-08	No
cg06122613	PI4KB	1	Mak 2024	0.01	Hypermethylation	1.1e-07	No
cg18314882	NA	1	Gale 2018	0.005	Hypermethylation	1.16e-07	No
cg21910821	NA	1	Gale 2018	0.014	Hypermethylation	9.98e-07	No
cg08167039	NA	1	Gale 2018	0.009	Hypermethylation	1.23e-06	No
cg00698413	NA	1	Gale 2018	0.025	Hypermethylation	1.53e-06	No
cg27299725	NA	1	Gale 2018	0.005	Hypermethylation	2.99e-06	No
cg03335262	NA	1	Gale 2018	0.045	Hypermethylation	9.95e-06	No
cg18782991	NA	1	Gale 2018	0.033	Hypermethylation	1e-05	No
cg24527262	NA	1	Gale 2018	0.01	Hypermethylation	1.18e-05	No
cg14160807	NA	1	Gale 2018	0.003	Hypermethylation	1.26e-05	No
cg27612364	NA	1	Gale 2018	0.011	Hypermethylation	1.4e-05	No
cg21925025	NA	1	Gale 2018	0.039	Hypermethylation	1.73e-05	No
cg27386292	NA	1	Gale 2018	0.008	Hypermethylation	2.2e-05	No
cg05673882	POLK	1	Gao 2017	0.022	Hypermethylation	2.3e-05	No
cg17835016	NA	1	Gale 2018	0.045	Hypermethylation	3.32e-05	No
cg12903638	NA	1	Gale 2018	0.02	Hypermethylation	3.58e-05	No
cg01127300	Unassigned	1	Gao 2017	0.02	Hypermethylation	5.7e-05	No
cg19589396	Unassigned	1	Gao 2017	0.021	Hypermethylation	0.000296	No
cg07826859	MYO1G	1	Gao 2017	0.025	Hypermethylation	0.0009	No
cg08469255	NA	1	Xiangwei Li 2022	1.81	Hypermethylation	0.0012	No
cg08948236	NA	1	Xiangwei Li 2022	2.24	Hypermethylation	0.0012	No
cg00259097	NA	1	Xiangwei Li 2022	1.23	Hypermethylation	0.0018	No
cg17046977	USP3	1	Jiang 2025	0.015	Hypermethylation	0.005	No
cg16125124	NA	1	Xiangwei Li 2022	1.54	Hypermethylation	0.0053	No
cg25189904	GNG12	1	Gao 2017	0.014	Hypermethylation	0.00543	No
cg10408430	NA	1	Xiangwei Li 2022	1.29	Hypermethylation	0.0058	No
cg13570972	NA	1	Xiangwei Li 2022	0.9	Hypermethylation	0.0072	No
cg0734948	NA	1	Xiangwei Li 2022	1.24	Hypermethylation	0.009	No
cg15135047	NA	1	Xiangwei Li 2022	1.12	Hypermethylation	0.0095	No
cg18040892	SMARCA4	1	Jiang 2025	0.012	Hypermethylation	0.01	No
cg17220749	NA	1	Xiangwei Li 2022	1.58	Hypermethylation	0.0102	No
cg14753356	Unassigned	1	Gao 2017	0.022	Hypermethylation	0.0103	No
cg02657160	CPOX	1	Gao 2017	0.012	Hypermethylation	0.0119	No
cg23667432	ALPP	1	Gao 2017	0.017	Hypermethylation	0.012	No
cg16552271	KIAA1026	1	Jiang 2025	0.116	Hypermethylation	0.014	No
cg19859270	GPR15	1	Gao 2017	0.012	Hypermethylation	0.015	No
cg04550823	NA	1	Xiangwei Li 2022	1.59	Hypermethylation	0.036	No
cg26126740	NA	1	Xiangwei Li 2022	1.09	Hypermethylation	0.0493	No
cg04772644	RXRB	1	Jiang 2025	-0.045	Hypomethylation	0.012	Yes (Jiang + Li)
cg05582310	EVC	1	Mak 2024	-0.007	Hypomethylation	5.7e-12	No
cg03607415	GPR98	1	Mak 2024	-0.006	Hypomethylation	2.8e-09	No
cg18458509	SLC22A18AS	1	Mak 2024	-0.006	Hypomethylation	1.2e-08	No
cg19459094	GRK6	1	Mak 2024	-0.005	Hypomethylation	3.1e-08	No
cg22004422	MCF2L	1	Mak 2024	-0.004	Hypomethylation	9.2e-08	No
cg10928348	NA	1	Gale 2018	-0.018	Hypomethylation	1.06e-05	No
cg24377437	NA	1	Gale 2018	-0.026	Hypomethylation	1.09e-05	No
cg25805482	NA	1	Gale 2018	-0.016	Hypomethylation	1.35e-05	No
cg00461905	NA	1	Gale 2018	-0.004	Hypomethylation	3.01e-05	No
cg16061436	NA	1	Gale 2018	-0.075	Hypomethylation	3.28e-05	No
cg03772072	NA	1	Gale 2018	-0.014	Hypomethylation	3.49e-05	No
cg19267254	NA	1	Xiangwei Li 2022	-1.43	Hypomethylation	0.0003	No
cg06285727	NA	1	Xiangwei Li 2022	-1.77	Hypomethylation	0.0006	No
cg23458887	NA	1	Xiangwei Li 2022	-1.49	Hypomethylation	0.001	No
cg15058210	NA	1	Xiangwei Li 2022	-1.48	Hypomethylation	0.0015	No
cg03147185	NA	1	Xiangwei Li 2022	-1.63	Hypomethylation	0.0016	No
cg15687600	NA	1	Xiangwei Li 2022	-1.71	Hypomethylation	0.0017	No
cg09182189	NADK	1	Jiang 2025	-0.069	Hypomethylation	0.002	No
cg06811800	NA	1	Xiangwei Li 2022	-1.45	Hypomethylation	0.0022	No
cg17860366	NA	1	Xiangwei Li 2022	-1.24	Hypomethylation	0.0022	No
cg17971578	NA	1	Xiangwei Li 2022	-1.11	Hypomethylation	0.0023	No
cg00291213	NA	1	Xiangwei Li 2022	-3.07	Hypomethylation	0.003	No
cg16264249	FAM189A1	1	Jiang 2025	-0.034	Hypomethylation	0.003	No
cg21997130	TBCD	1	Jiang 2025	-0.016	Hypomethylation	0.003	No
cg06731639	LOC101927272	1	Jiang 2025	-0.036	Hypomethylation	0.004	No
cg18065177	NA	1	Xiangwei Li 2022	-1.73	Hypomethylation	0.0052	No
cg25607249	NA	1	Xiangwei Li 2022	-1.63	Hypomethylation	0.0053	No
cg15380836	NA	1	Xiangwei Li 2022	-1.37	Hypomethylation	0.0061	No
cg22933646	NA	1	Xiangwei Li 2022	-1.25	Hypomethylation	0.0062	No
cg05809481	NA	1	Xiangwei Li 2022	-1.15	Hypomethylation	0.0068	No
cg03725309	NA	1	Xiangwei Li 2022	-1.18	Hypomethylation	0.0071	No
cg21656937	NA	1	Xiangwei Li 2022	-1.22	Hypomethylation	0.0072	No
cg2176692	NA	1	Xiangwei Li 2022	-1.46	Hypomethylation	0.0072	No
cg00252813	NA	1	Xiangwei Li 2022	-1.54	Hypomethylation	0.0079	No
cg18791730	NA	1	Xiangwei Li 2022	-1.05	Hypomethylation	0.0092	No
cg00921350	NA	1	Xiangwei Li 2022	-0.99	Hypomethylation	0.011	No
cg23190089	NA	1	Xiangwei Li 2022	-1.53	Hypomethylation	0.0111	No
cg22799757	NA	1	Xiangwei Li 2022	-1.5	Hypomethylation	0.0122	No
cg27115863	NA	1	Xiangwei Li 2022	-1.02	Hypomethylation	0.0128	No
cg0377681	NA	1	Xiangwei Li 2022	-1.25	Hypomethylation	0.0134	No
cg12510708	NA	1	Xiangwei Li 2022	-1.38	Hypomethylation	0.014	No
cg026542792	NA	1	Xiangwei Li 2022	-1.8	Hypomethylation	0.0159	No
cg08129092	NA	1	Xiangwei Li 2022	-2.16	Hypomethylation	0.0164	No
cg01406381	NA	1	Xiangwei Li 2022	-1.32	Hypomethylation	0.0166	No
cg13119578	NA	1	Xiangwei Li 2022	-1.15	Hypomethylation	0.0173	No
cg01234420	NA	1	Xiangwei Li 2022	-1.28	Hypomethylation	0.0174	No
cg13452961	LMX1B	1	Jiang 2025	-0.05	Hypomethylation	0.018	No
cg08354751	NA	1	Xiangwei Li 2022	-1	Hypomethylation	0.0182	No
cg25453797	PRKCE	1	Jiang 2025	-0.019	Hypomethylation	0.019	No
cg19556613	NA	1	Xiangwei Li 2022	-1.24	Hypomethylation	0.0199	No
cg13471188	RHOB	1	Jiang 2025	-0.071	Hypomethylation	0.022	No
cg11700584	NA	1	Xiangwei Li 2022	-1.3	Hypomethylation	0.023	No
cg01340312	NA	1	Xiangwei Li 2022	-1.14	Hypomethylation	0.0243	No
cg0255605	NA	1	Xiangwei Li 2022	-1.14	Hypomethylation	0.0247	No
cg00498024	B3GNT8	1	Jiang 2025	-0.046	Hypomethylation	0.025	No
cg08459514	NA	1	Xiangwei Li 2022	-1.01	Hypomethylation	0.0259	No
cg17345741	NA	1	Xiangwei Li 2022	-1.11	Hypomethylation	0.0274	No
cg02519286	NA	1	Xiangwei Li 2022	-1.13	Hypomethylation	0.0333	No
cg09262100	CDC42BPB	1	Jiang 2025	-0.035	Hypomethylation	0.034	No
cg21766592	SLC1A5	1	Jiang 2025	-0.05	Hypomethylation	0.035	No
cg26568075	GNB1	1	Jiang 2025	-0.022	Hypomethylation	0.038	No
cg00640314	NA	1	Xiangwei Li 2022	-0.95	Hypomethylation	0.0381	No
cg25494480	RUNX2	1	Jiang 2025	-0.011	Hypomethylation	0.043	No
cg18107006	HNRPLL	1	Jiang 2025	-0.073	Hypomethylation	0.046	No
cg08809408	SRRM2	1	Jiang 2025	-0.025	Hypomethylation	0.049	No

## Sheet: Hoja1
YanZhang	Xiangwei Li	Xu Gao	Catharine R. Gale	M. Jiang	Shivam Chadha	J.K.L. Mak	J. Collerton
FOSL2	GAPDH	CPOX	MAF1	NADK	LOC102723831	SLC22A18AS	HAND2
KCNQ1OT1		POLK		GNB1	SGEF	MGRN1
CALR		MYO1G		KIAA1026	ACKR2	GRK6
INPP5A		GPR15		RHOB	FYB	LOC646627
TMEM104		ALPP		HNRPLL	AFF3	MGRN1
AHRR		GNG12		PRKCE		MCF2L
LAPTM5				RXRB		PI4KB
CSGALNACT1				RUNX2		DENND3
PDE9A				LMX1B		SURF6
SQLE				CDC42BPB		MIR596
PLCL2				FAM189A1		OSBPL5
AHRR				USP3		SLC22A18AS
VCAM1				SRRM2		EVC
UTS2D				LOC101927272		GPR98
TRERF1				TBCD
SHANK2				SMARCA4
HLA-DMA				B3GNT8
SLC1A				SLC1A5
SLC22A18AS
CDC42BPB
SLC22A18AS
CDC42BPB
ERCC1
GPR15
NFE2L3
MPRIP
SARS
GNG12
F2RL3
BCL3
AHRR
ETV6
MKL1
SOCS3
SEMA7A
MIR19A
CPOX
RARA
MIR10A
CRISPLD2
PPP1R15A
KCNQ1OT1
ATL3
